# Supplementary material for: Transcriptome Profiling Reveals Important Transcription Factors and Biological Processes in Skin Regeneration Mediated by Mechanical Stretch
Source: Front Genet. 2021 Sep 29;12:757350. doi: 10.3389/fgene.2021.757350 (PMC8511326; doi:10.3389/fgene.2021.757350)
Supplement: Supplementary file 1 [file DataSheet1.zip › Data sheet 1-Supplementary_Materials/Supplementary Tables.xlsx]

## Sheet: Legend
Supplementary Table S1-S15
Table 1. List of the primers
Table 2. The results of data filtering and alignment
Table 3. The results of differential expressed genes analysis
Table 4. List of GO terms in biological process enriched by differentially expressed genes in skin generation induced by mechanical stretch
Table 5. List of GO terms in molecular function enriched by differentially expressed genes in skin generation induced by mechanical stretch
Table 6. List of GO terms in cellular component enriched by differentially expressed genes in skin generation induced by mechanical stretch
Table 7. List of pathways enriched by differentially expressed genes in skin generation induced by mechanical stretch
Table 8. The results of GSEA
Table 9. Summary of Significant gene modules identified from MCODE analysis
Table 10. List of DEGs involved in regulation of epidermis development
Table 11. List of DEGs involved in processes related to chemokine pathway signaling
Table 12. List of DEGs involved in processes related to cytoskeletal reorganization
Table 13. List of DEGs involved in glycogen metabolic process
Table 14. Summary of hub proteins identified from PPI analysis of encoded differential expressed genes in skin induced by mechanical stretch
Table 15. List of DEGs involved in TFs-mRNA regulatory relationship

## Sheet: Table S1
Gene	Primers	Species
Actn3-F	TGCCTCATCTCCATGGGCTA	Rat
Actn3-R	TCAGCTGTGTCTGTCTCTGCAGTC
Pygm -F	GCTCGCATCCATTCGGAGA
Pygm -R	GCCCAGGGTTACACAGAACCA
Ampd1-F	TGAGCTTCGGGACCTCTACCTAA
Ampd1-R	GACTGCGACCGTAGATGGACAA
Ckm -F	CAAGGTGCTGACTCCTGACCTCTA
Ckm -R	ATGGCGGTCCTGGATGATG
Myoz1 -F	ATGGCGCCAAAGCTGAACTC
Myoz1 -R	GGACCAAGGGTTCACTCAGCA
Tnnt3-F	GTCACTATAACATGAAGGGGTGAGG
Tnnt3-R	TAGTGGCGGTGGGTTGTGT
Neb-F	ACTGTCTTCCATCCCGTCAC
Neb-R	GCCATACATCCAGCCTTCAT
Cxcl1 -F	TGCACCCAAACCGAAGTC
Cxcl1 -R	ACGCCATCGGTGCAATCTA
Acta1-F	AGA GTC AGA GCA GCA GAA ACT AGA
Acta1-R	CAC GAT GGA TGG GAA CAC AGC
Fosl1-F	CTGCTAAGTGCAGAAACCGAAGA
Fosl1-R	GCTTCCAGCACCAGCTCAA
Lef1-F	TCAGGCAAGCCTACCCATCTTC
Lef1-R	GGGTGCTCCTGTTTGACCTGA
Tfap2c-F	GAGCCTGGATTTAACTGGCGACTA
Tfap2c-R	GGATGCGAGGGTTCCCATTAC
Elf5-F	AAGTCAGAAGCCCTGGCAAAGA
Elf5-R	TGTACACTAACCGCCGGTCAAC
Tcf7 -F	AGAAGAGCAAGCCAAGTACTATGAG
Tcf7-R	GGCCAAAGCGAGCACGACATTTCT
Hmga1-F	CGCTGGTAGGGAGTCAGAAG
Hmga1-R	CTCCAGTTTCTTGGGTCTGC

## Sheet: Table S2
Sample	Total clean reads	Mapping rate	Total gene number	Clean Q30 Bases Rate(%)
Normal 1	42251362	0.9574	18534	93.02
Normal 2	41743082	0.9558	18410	92.96
Normal 3	40289120	0.9516	19341	93.29
Expansion 1	41748226	0.957	18857	93.15
Expansion 2	39225426	0.9576	18676	92.96
Expansion 3	38265076	0.9577	18435	93.11
Expansion 4	41224236	0.9559	18653	93.18
Sham 1	38304404	0.957	18447	92.99
Sham 2	44046626	0.9569	18592	93.34
Sham 3	41517014	0.9556	18779	93.33

## Sheet: Table S3
cmp_[|log2FC|,Pvalue,Qvalue]	Up	Down	Total
Epansion_Normal_[1.2, 0.05, 0.05]	1660	1794	3454
Expansion_Sham_[1.2, 0.05, 0.05]	1192	1067	2259
Sham_Normal_[1.2, 0.05, 0.05]	548	335	883

## Sheet: Table S4
ID	Description	p.adjust	Count	GeneRatio	geneID
GO:0003012	muscle system process	2.03571e-16	75	0.0795334	Myh2/Jsrp1/Cacna1s/Mlip/Kcne5/Tpm2/Myoz1/Sgcd/Trim72/Mybpc1/Snta1/Rcsd1/Tbx3/Myod1/Myom1/Scn4b/Zc3h12a/Synm/Dsg2/Myom2/Tmem38a/Sgca/Srl/Tmod4/Hrc/Mybpc2/Dsc2/Myh8/Grip2/Actn3/Trim63/Slc8a3/Mylk2/Atp2a1/Cacna1h/Nppc/Ryr1/P2rx2/Vegfb/Klf15/Nol3/Slc25a4/Kcnma1/Ppargc1a/Scn1a/Myoc/Nmu/Fxyd1/Ednrb/Scn1b/Scn10a/Ptgs2/Acta1/Chrne/Adra1a/Ucn/Scn4a/Clcn1/Tmod1/Kcne1/Cacna2d1/Scn2b/Igfbp5/Nppb/Tpm1/Tnnt3/T…
GO:0031424	keratinization	2.50543e-10	13	0.0137858	Sprr1a/Cers3/Kb15/Tgm3/Sfn/Tmem79/Krt16/Abca12/Casp14/Krt17/Cdh3/Tgm1/Il1a
GO:0030216	keratinocyte differentiation	4.07886e-10	27	0.028632	Sprr1b/Dnase1l2/Sprr1a/Cers3/Krt10/Kb15/Tgm3/Tfap2c/Etv4/Krt84/Sfn/Tmem79/Krt16/Abca12/Casp14/Dsg4/Csta/Krt17/Krt36/Foxn1/Alox15b/Cdh3/Wnt5a/Tgm1/Madcam1/Msx2/Il1a
GO:0042692	muscle cell differentiation	2.92588e-09	57	0.0604454	Mamstr/Rbm24/Hdac9/Cacna1s/Il36g/Alpk2/Myoz1/Sgcd/Cfl2/Rbm38/Trim72/Alpk3/Fbxo40/Speg/Flnc/Popdc2/Tbx3/Myod1/Ankrd23/Klhl40/Neb/Mypn/Dyrk1b/Nrap/Prdm6/Myo18b/Six4/Smarcd3/Tmod4/Mylk3/Actn3/Six1/Ryr1/P2rx2/Slc25a4/Vegfa/Ereg/Trdn/Pitx2/Cdk1/Ednrb/Uchl1/Shh/Acta1/Adra1a/Capn3/Tmod1/Igfbp5/Ccnb1/Nppb/Tpm1/Tnnt3/Tnnt2/Nppa/Igf2/Chrnb1/Adra1b
GO:0070252	actin-mediated cell contraction	9.4501e-08	23	0.0243902	Myh2/Kcne5/Sgcd/Snta1/Scn4b/Dsg2/Limch1/Dsc2/Myh8/Mylk2/Atp2a1/Cacna1h/Scn1a/Fxyd1/Scn1b/Abcc9/Kcne1/Cacna2d1/Scn2b/Tpm1/Tnnt2/Nos1/Atp1a2
GO:0042303	molting cycle	5.50851e-07	25	0.0265111	Krt71/Krt83/Dnase1l2/Krtap31-1/Krtap4-3/Trpv3/Krt27/Mpzl3/Tfap2c/Hoxc13/Tmem79/Krt16/Krt25/Lgr5/Dsg4/Krt17/Krt14/Foxn1/Foxe1/Cdh3/Wnt5a/Ptgs2/Shh/Msx2/Igfbp5
GO:0042633	hair cycle	5.50851e-07	25	0.0265111	Krt71/Krt83/Dnase1l2/Krtap31-1/Krtap4-3/Trpv3/Krt27/Mpzl3/Tfap2c/Hoxc13/Tmem79/Krt16/Krt25/Lgr5/Dsg4/Krt17/Krt14/Foxn1/Foxe1/Cdh3/Wnt5a/Ptgs2/Shh/Msx2/Igfbp5
GO:0034765	regulation of ion transmembrane transport	2.94691e-06	57	0.0604454	Jsrp1/Cacna1s/Kcne5/Ntsr1/Kcna7/Snta1/Scn4b/Shisa8/Slc43a1/Wnk2/Tmem38a/Kcnq4/S100a1/Hrc/Kcnip4/Slc36a2/Xcl1/Cacng6/Atp2a1/Cacna1h/Hcn2/Clic5/Nol3/Slc25a4/Kcnma1/Rrad/Ppargc1a/Scn1a/Clcnka/Kcnh1/Fxyd4/Glrx/Fxyd7/Trdn/Slc30a1/Fxyd1/Cacnb1/Kcnj16/Scn1b/Scn10a/Hap1/Dpp6/Capn3/Scn4a/Clcn1/Kcne1/Cacna2d1/Scn2b/Kcnc1/Fhl1/Scn2a/Nppa/Nos1/Gja1/Chrm3/Atp1b2/Atp1a2
GO:0042391	regulation of membrane potential	0.000184808	50	0.0530223	Kcnk16/Kcne5/Cbln1/Ntsr1/Snta1/Popdc2/Scn4b/Nnt/Dsg2/Stox1/Dsc2/Grin3a/Grip2/Gabra4/Slc8a3/Cacna1h/Hcn2/P2rx2/Ppp1r9a/Kcnma1/Gabrp/Scn1a/Myoc/Grid2/Kcnh1/Ntsr2/Glrx/Il1rn/Trdn/Fxyd1/Scn1b/Scn10a/Kcnk3/Chrne/Adra1a/Dpp6/Scn4a/Clcn1/Kcne1/Cacna2d1/Scn2b/Kcnc1/Cck/Fhl1/Scn2a/Nppa/Il6/Gja1/Chrnb1/Atp1b2
GO:0030239	myofibril assembly	0.000219202	15	0.0159067	Myoz1/Cfl2/Ankrd23/Neb/Mypn/Nrap/Six4/Tmod4/Mylk3/Acta1/Capn3/Tmod1/Tpm1/Tnnt3/Tnnt2
GO:0006959	humoral immune response	0.00113651	30	0.0318134	Klk5/Anos1/Ccl1/Defb14/Defb5/Wfdc12/Kb15/Fga/Spink5/Wfdc21/Vsig4/Il36rn/Exo1/Krt1/Klk7/Rnase3/Xcl1/Wfdc18/C7/Cxcl2/S100a9/Defb1/Fcna/Cxcl1/Cfi/Defb4/Ccl20/Cd46/Nppb/A2m
GO:0007168	receptor guanylyl cyclase signaling pathway	0.00119028	6	0.00636267	Pdzd3/Gucy2g/Nppc/Nppb/Npr1/Nppa
GO:0018958	phenol-containing compound metabolic process	0.00119028	19	0.0201485	Rnf180/Pmel/Tyr/Tyrp1/Foxe1/Crym/Cdh3/Slc5a5/Sult1a1/Dio2/Wnt5a/Sult1d1/Hpn/Maob/Cyp2e1/Th/Npr1/Ddc/Atp2b2
GO:0048730	epidermis morphogenesis	0.00132724	10	0.0106045	Krt71/Krt27/Tmem79/Flg2/Klk14/Krt25/Krt17/Foxe1/Shh/Igfbp5
GO:0005977	glycogen metabolic process	0.00204627	14	0.0148462	Gys1/Ppp1r3a/Grb10/Agl/Phkb/Phlda2/Epm2a/Gyg1/Pfkm/Phka1/Phkg1/Pygm/Igf2/Adra1b
GO:0006073	cellular glucan metabolic process	0.00204627	14	0.0148462	Gys1/Ppp1r3a/Grb10/Agl/Phkb/Phlda2/Epm2a/Gyg1/Pfkm/Phka1/Phkg1/Pygm/Igf2/Adra1b

## Sheet: Table S5
ID	Description	p.adjust	Count	GeneRatio	geneID
GO:0046873	metal ion transmembrane transporter activity	7.75766e-06	52	0.0574586	Kcnk16/Cacna1s/Kcne5/Slc5a8/Trpv3/Kcna7/Trpm1/Scn4b/Tmem38a/Slc39a2/Slc5a10/Nipal4/Kcnq4/Nipal1/Slc4a9/Kcnq5/Kcnip4/Grin3a/Atp12a/Slc28a3/Cacng6/Slc8a3/Atp2a1/Cacna1h/Slc5a5/Trpv6/Hcn2/Ryr1/Kcnma1/Scn1a/Kcnh1/Fxyd4/Kcnt1/Slc30a1/Cacnb1/Kcnj16/Scn1b/Scn10a/Kcnk3/Slc22a3/Scn4a/Abcc9/Slc5a1/Kcne1/Cacna2d1/Scn2b/Kcnc1/Slc9a3/Scn2a/Atp2b2/Atp1b2/Atp1a2
GO:0005244	voltage-gated ion channel activity	8.43365e-06	31	0.0342541	Cacna1s/Kcne5/Kcna7/Scn4b/Kcnq4/Kcnq5/Kcnip4/Grin3a/Cacng6/Cacna1h/Hcn2/Ryr1/Clic5/Kcnma1/Scn1a/Clcnka/Kcnh1/Clcn4/Kcnt1/Cacnb1/Kcnj16/Scn1b/Scn10a/Kcnk3/Scn4a/Clcn1/Kcne1/Cacna2d1/Scn2b/Kcnc1/Scn2a
GO:0030546	signaling receptor activator activity	1.61726e-05	53	0.0585635	Il17c/Ccl1/S100a7a/Il20/Bmp8a/Defb14/Defb5/Il36g/Adm2/Sema3b/Il1f10/Il36b/Ostn/Il36rn/Slurp1/Il36a/LOC290595/Epgn/Fndc5/Tnfsf10/Calcb/Xcl1/Epha7/Grp/Fgf3/Fgf23/Fgf22/Il17b/Wnt2b/Nppc/Cxcl2/Vegfb/Vegfa/Cxcl1/Rabep2/Dio2/Wnt5a/Defb4/Btc/Il1rn/Ereg/Sema6c/Ccl20/Hmgb2/Areg/Ucn/Cck/Nppb/Tgfa/Nppa/Il6/Il1a/Igf2
GO:0004867	serine-type endopeptidase inhibitor activity	1.61726e-05	22	0.0243094	LOC108348103/LOC100911797/LOC100910851/Anos1/Serpinb3a/Spink7/Wfdc12/Serpina11/Spink5/Wfdc21/Spint1/Serpinb12/Serpinb13/Serpinb3/Serpina9/Serpinb10/Serpina12/Wfdc18/Serpinb5/Serpinb2/Serpina1/A2m
GO:0030545	receptor regulator activity	1.61726e-05	55	0.0607735	LOC100910656/Il17c/Ccl1/S100a7a/Il20/Bmp8a/Defb14/Defb5/Il36g/Ly6g6d/Adm2/Sema3b/Il1f10/Il36b/Ostn/Il36rn/Slurp1/Il36a/LOC290595/Epgn/Fndc5/Tnfsf10/Calcb/Xcl1/Epha7/Grp/Fgf3/Fgf23/Fgf22/Il17b/Wnt2b/Nppc/Cxcl2/Vegfb/Vegfa/Cxcl1/Rabep2/Dio2/Wnt5a/Defb4/Btc/Il1rn/Ereg/Sema6c/Ccl20/Hmgb2/Areg/Ucn/Cck/Nppb/Tgfa/Nppa/Il6/Il1a/Igf2
GO:0048018	receptor ligand activity	1.61726e-05	52	0.0574586	Il17c/Ccl1/S100a7a/Il20/Bmp8a/Defb14/Defb5/Il36g/Adm2/Sema3b/Il1f10/Il36b/Ostn/Il36rn/Il36a/LOC290595/Epgn/Fndc5/Tnfsf10/Calcb/Xcl1/Epha7/Grp/Fgf3/Fgf23/Fgf22/Il17b/Wnt2b/Nppc/Cxcl2/Vegfb/Vegfa/Cxcl1/Rabep2/Dio2/Wnt5a/Defb4/Btc/Il1rn/Ereg/Sema6c/Ccl20/Hmgb2/Areg/Ucn/Cck/Nppb/Tgfa/Nppa/Il6/Il1a/Igf2
GO:0051015	actin filament binding	0.00056846	27	0.0298343	Myh2/Adssl1/Pknox2/Tpm2/Myo7b/Cfl2/Rcsd1/Myom1/Pls1/Myo5c/Sptb/Myh7b/Neb/Ush1c/Nrap/Myom2/Myh15/Tmod4/Myh8/Nexn/Actn3/Cdk5r1/Ppp1r9a/Gjb6/Tmod1/Myo5b/Tpm1
GO:0005523	tropomyosin binding	0.00291023	6	0.00662983	Smtnl2/Smtnl1/Tmod4/Tmod1/Tnnt3/Tnnt2
GO:0005149	interleukin-1 receptor binding	0.00407675	6	0.00662983	Il1f10/Il36b/Il36rn/Il36a/Il1rn/Il1a
GO:0005125	cytokine activity	0.00824204	23	0.0254144	Il17c/Ccl1/Il20/Bmp8a/Il36g/Il1f10/Il36b/Il36rn/Il36a/LOC290595/Tnfsf10/Xcl1/Il17b/Wnt2b/Cxcl2/Vegfa/Cxcl1/Wnt5a/Il1rn/Ccl20/Areg/Il6/Il1a
GO:0031731	CCR6 chemokine receptor binding	0.0339899	5	0.00552486	Defb14/Defb5/Defb1/Defb4/Ccl20
GO:0003950	NAD+ ADP-ribosyltransferase activity	0.0358567	6	0.00662983	Art4/Art1/Art3/Parp3/Trpt1/Art5

## Sheet: Table S6
ID	Description	p.adjust	Count	GeneRatio	geneID
GO:0045111	intermediate filament cytoskeleton	7.4387e-38	68	0.0694586	LOC103694398/LOC100910814/LOC100365588/Krtap24-1/LOC100361793/LOC100361739/LOC100361664/Krtap12-2/Krtap1-1/LOC690478/LOC690460/LOC690386/LOC687631/Krt71/Krt83/Krtap31-1/LOC680442/LOC680428/Krtap2-1/Krtap2-4l/Krtap1-3/Krtap3-1/Krtap3-2/Krtap4-3/RGD1561684/Krtap2-4/Krtap1-5/Krt42/Krt32/Krt27/Krt31/Ka11/Krt10/Krt85/Krt81/Krt86/Kb23/Krt26/Krt72/Krt77/Kb15/Krt82/RGD1305207/RGD1561557/Krtap3-3/Sync/Krt…
GO:0045095	keratin filament	1.48906e-36	46	0.0469867	LOC103694398/LOC100910814/LOC100365588/Krtap24-1/LOC100361793/LOC100361739/LOC100361664/Krtap12-2/Krtap1-1/LOC690478/LOC690460/LOC690386/LOC687631/Krt71/Krt83/Krtap31-1/LOC680442/LOC680428/Krtap2-1/Krtap2-4l/Krtap1-3/Krtap3-1/Krtap3-2/Krtap4-3/RGD1561684/Krtap2-4/Krtap1-5/Krt10/Krt85/Krt81/Krt86/Kb23/Krt72/Krt77/Kb15/Krt82/RGD1561557/Krtap3-3/Krt84/Krt39/Krt1/Krt73/Krt75/Casp14/Krt17/Krt14
GO:0043292	contractile fiber	3.70191e-20	57	0.0582227	Myh2/Cacna1s/Smtnl2/Synpo2/RGD1564899/Myoz1/Cfl2/Fbxl22/Trim54/Sync/Flnc/Obscn/Myod1/Myom1/Ankrd23/Klhl40/Ky/Fhl3/Myh7b/Smtnl1/Neb/Mypn/Synm/Nrap/Myom2/Myo18b/Tmod4/S100a1/Hrc/Abra/Myh8/Nexn/Actn3/Trim63/Cdk5r1/Atp2a1/Fbp2/Ryr1/Pdlim3/Scn1a/Des/Pde4dip/Acta1/Adra1a/Capn3/Tmod1/Abcc9/Kcne1/Tpm1/Tnnt3/Tnnt2/Slc4a1/Pgm1/Nos1/Gja1/Aldoa/Ak1
GO:0030017	sarcomere	1.09746e-17	49	0.0500511	Myh2/Cacna1s/Smtnl2/Synpo2/RGD1564899/Myoz1/Cfl2/Fbxl22/Trim54/Sync/Flnc/Obscn/Myom1/Ankrd23/Klhl40/Ky/Fhl3/Smtnl1/Neb/Mypn/Nrap/Myom2/Myo18b/Tmod4/S100a1/Hrc/Abra/Nexn/Actn3/Trim63/Atp2a1/Fbp2/Ryr1/Pdlim3/Scn1a/Des/Acta1/Adra1a/Capn3/Tmod1/Abcc9/Kcne1/Tnnt3/Tnnt2/Slc4a1/Pgm1/Nos1/Aldoa/Ak1
GO:0031674	I band	3.16707e-15	38	0.0388151	Cacna1s/Smtnl2/Synpo2/RGD1564899/Myoz1/Cfl2/Fbxl22/Trim54/Sync/Flnc/Obscn/Ankrd23/Klhl40/Ky/Fhl3/Smtnl1/Neb/Mypn/Nrap/Myo18b/S100a1/Hrc/Nexn/Actn3/Trim63/Atp2a1/Fbp2/Ryr1/Pdlim3/Scn1a/Des/Adra1a/Capn3/Kcne1/Slc4a1/Pgm1/Nos1/Aldoa
GO:0030018	Z disc	1.08613e-11	32	0.0326864	Synpo2/RGD1564899/Myoz1/Cfl2/Fbxl22/Trim54/Sync/Flnc/Obscn/Ky/Fhl3/Neb/Mypn/Nrap/Myo18b/S100a1/Hrc/Nexn/Actn3/Trim63/Fbp2/Ryr1/Pdlim3/Scn1a/Des/Adra1a/Capn3/Kcne1/Slc4a1/Pgm1/Nos1/Aldoa
GO:0042383	sarcolemma	4.53178e-11	36	0.0367722	Cacna1s/Mlip/Sspn/Sgcd/Trim72/Sync/Flnc/Snta1/Popdc2/Obscn/Synm/Rtn2/Sgca/Cacng6/Slc8a3/Cacna1h/Ryr1/Scn1a/Itga7/Des/Trdn/Slc30a1/Fxyd1/Cacnb1/Scn1b/Adra1a/Capn3/Clcn1/Abcc9/Cacna2d1/Slc2a4/Esr1/Scn2a/Nos1/Atp1a2/Adra1b
GO:0016528	sarcoplasm	3.00753e-08	21	0.0214505	Jsrp1/Cacna1s/Sgcd/Flnc/Agl/Rtn2/Tmem38a/S100a1/Hrc/Slc8a3/Atp2a1/Ryr1/Nol3/Fabp3/Trdn/Cacnb1/Cacna2d1/Slc2a4/Pygm/Nos1/Camk2b
GO:0030315	T-tubule	9.70083e-08	19	0.0194076	Cacna1s/Rtn2/Cacng6/Ryr1/Scn1a/Slc30a1/Fxyd1/Cacnb1/Scn1b/Adra1a/Capn3/Abcc9/Cacna2d1/Slc2a4/Esr1/Scn2a/Nos1/Atp1a2/Adra1b
GO:0016529	sarcoplasmic reticulum	3.6424e-07	18	0.0183861	Jsrp1/Cacna1s/Sgcd/Agl/Rtn2/Tmem38a/S100a1/Hrc/Atp2a1/Ryr1/Nol3/Trdn/Cacnb1/Cacna2d1/Slc2a4/Pygm/Nos1/Camk2b
GO:1902495	transmembrane transporter complex	3.59273e-06	41	0.0418795	Cacna1s/Kcne5/Kcna7/Scn4b/Shisa8/Kcnq4/Kcnq5/Kcnip4/Grin3a/Cacng6/Gabra4/Cacna1h/Trpv6/Hcn2/Ryr1/Clic5/Kcnma1/Gabrp/Scn1a/Clcnka/Grid2/Kcnh1/Fxyd4/Trdn/Fxyd1/Cacnb1/Scn1b/Scn10a/Chrne/Dpp6/Scn4a/Clcn1/Abcc9/Kcne1/Cacna2d1/Scn2b/Kcnc1/Scn2a/Chrnb1/Atp1b2/Atp1a2
GO:0001518	voltage-gated sodium channel complex	2.68599e-05	8	0.0081716	Scn4b/Cacna1h/Scn1a/Scn1b/Scn10a/Scn4a/Scn2b/Scn2a
GO:0044291	cell-cell contact zone	0.000198466	16	0.0163432	Obscn/Ankrd23/Scn4b/Nrap/Dsg2/Dsc2/Nectin1/Scn1a/Des/Fxyd1/Scn1b/Slc4a1/Scn2a/Gja1/Atp1a2/Adra1b
GO:0030057	desmosome	0.00319363	7	0.00715015	Dsg2/Pkp3/Dsc2/Dsc1/Dsg1/Dsg4/Dsg3
GO:0090533	cation-transporting ATPase complex	0.0310906	5	0.00510725	Fxyd4/Fxyd1/Abcc9/Atp1b2/Atp1a2

## Sheet: Table S7
ID	Description	p.adjust	Count	GeneRatio	geneID
rno04915	estrogen signaling pathway	1.77994e-07	26	0.0600462	691455/450231/450230/450229/450228/450226/450225/407758/364774/362165/361810/360625/360623/307100/303530/303528/303523/303519/287702/287701/287698/287697/287679/81636/24890/24827
rno04261	adrenergic signaling in cardiomyocytes	9.12824e-07	26	0.0600462	691455/682930/500450/364774/362165/315648/315611/307100/140727/140448/116601/81636/60352/50688/29686/29513/29412/25471/25399/24851/24837/24245/24215/24214/24212/24173
rno04020	calcium signaling pathway	9.24977e-07	34	0.0785219	691455/682930/366274/364774/361377/307100/292905/291926/170633/170583/170579/140448/117558/116601/114862/114633/114207/114115/89811/85333/83785/81636/64561/59299/50672/29412/29353/25645/25114/24598/24260/24245/24215/24173
rno04922	glucagon signaling pathway	9.26442e-05	18	0.0415704	691455/690987/364774/362282/362165/361377/307100/114508/83516/81636/65152/64562/64561/29353/25756/24701/24638/24245
rno04022	cGMP-PKG signaling pathway	9.26442e-05	24	0.0554273	691455/682930/364774/362165/307100/291926/288001/140448/117558/116601/114593/85333/83731/81636/50672/29412/25645/25105/24603/24602/24215/24214/24212/24173
rno04657	IL-17 signaling pathway	0.00293201	14	0.0323326	691516/171052/116547/116472/114105/94195/81503/64389/60352/29538/29527/29513/25445/24498
rno04270	vascular smooth muscle contraction	0.00293201	18	0.0415704	691905/691455/682930/364774/311341/307100/296091/291926/171519/117558/114593/83731/81636/29412/25105/24603/24602/24173
rno04260	cardiac muscle contraction	0.00515137	13	0.0300231	682930/500450/292905/140727/140448/116601/59299/50688/25399/24851/24837/24214/24212
rno04978	mineral absorption	0.00515137	10	0.0230947	500946/293874/140448/114246/58976/25552/24784/24215/24214/24212
rno00350	tyrosine metabolism	0.00605829	8	0.0184758	316424/308800/298182/287305/29531/25750/25085/24311
rno04974	protein digestion and absorption	0.00641143	14	0.0323326	499723/362285/315981/315979/294279/246235/140448/117261/84032/29393/24784/24269/24214/24212
rno04024	cAMP signaling pathway	0.0200963	21	0.0484988	691455/689936/682930/364774/362165/353250/307100/290646/191573/116601/114633/114244/81636/58971/25638/24603/24602/24245/24215/24214/24212
rno00230	purine metabolism	0.0271037	15	0.034642	684425/316077/315150/313574/290646/245708/191575/117533/114768/81636/25638/25028/24645/24603/24183
rno04310	Wnt signaling pathway	0.0299709	17	0.039261	498997/363595/317674/312936/309377/308068/303743/299802/299636/266608/161452/116466/83837/64566/64558/25445/24245
rno04610	complement and coagulation cascades	0.0322815	11	0.0254042	361969/312102/288001/117517/79126/60327/60325/29333/24648/24367/24153
rno04926	relaxin signaling pathway	0.0396243	14	0.0323326	362165/295144/171052/114118/89811/84032/83785/81636/60449/60352/50672/29513/29393/24598
rno04010	MAPK signaling pathway	0.042848	25	0.0577367	691905/682930/362332/313874/311406/311341/296091/170633/170583/170579/140727/117269/114862/89811/83785/60352/59325/50688/29513/29183/25399/25114/24827/24493/24483
rno04060	cytokine-cytokine receptor interaction	0.0504567	23	0.0531178	100124593/691516/688605/681112/680931/499744/362077/362076/311783/296541/246775/245921/171371/116472/114105/81503/60582/29538/29530/29385/25746/24498/24493
rno04152	AMPK signaling pathway	0.0579621	13	0.0300231	690987/362282/362165/315648/295052/114508/83516/65152/64562/29412/25756/25139/24638
rno04910	insulin signaling pathway	0.0599748	14	0.0323326	691455/690987/500036/364774/362282/361377/307100/114508/83516/64562/64561/29353/25139/24701

## Sheet: Table S8
Resource	ID	Setsize	Enrichmentscore	NES	Pvalue	P.adjust	Qvalues	Rank	Leading_edge	Core_enrichment
GOBP	epidermis_development	199	0.74929	2.88921	0.000113546	0.0228749	0.0216463	708	tags=51%, list=13%, signal=46%	KRT25/KRT27/KRT85/KRT26/KRTAP1-3/KRTAP4-3/KRT73/KRTAP13-1/KRT83/KRTAP26-1/KRTAP8-1/KRTAP1-1/KRTAP27-1/KRTAP15-1/KRT34/KRT81/TCHH/KRTAP24-1/KRTAP17-1/KRT86/KRT39/KRTAP1-5/KRT71/KRTAP3-1/KRT82/KRTAP13-2/KRTAP9-1/KRT84/KRT72/RPTN/KRT40/KRT31/KRTAP3-2/KRTAP3-3/KRT35/KRT28/KRTAP2-4/KRTAP19-5/KRTAP11-1/KRT16/KRTAP2-1/KRTAP12-2/KRTAP12-2/DSG4/SPRR2D/ALOX15B/SHH/FOXE1/SPRR1B/KRT32/KRT12/LCE1F/KLK14/DCT/H…
GOBP	cellular_glucan_metabolic_process	37	-0.614034	-2.24364	0.000313087	0.0228749	0.0216463	953	tags=46%, list=17%, signal=38%	STBD1/UGP2/GAA/GYG1/PPP1R3C/IGF2/GYS2/PHKB/PHKA1/AGL/GYS1/PGM1/PPP1R1A/PHKG1/PPP1R3A/PRKAG3/PYGM
GOBP	regulation_of_calcium_ion_transmembrane_transport	50	-0.549866	-2.14446	0.00035137	0.0228749	0.0216463	492	tags=42%, list=9%, signal=39%	AKAP6/NTSR1/CACNB1/CAV3/CACNA2D1/CACNG1/JPH2/BIN1/ATP1A2/CASQ1/JPH1/TRDN/NOS1/JSRP1/CAPN3/HRC/TMEM38A/CACNG6/STAC3/ATP2A1/DHRS7C
GOBP	actin_mediated_cell_contraction	55	-0.629628	-2.50716	0.000361533	0.0228749	0.0216463	563	tags=49%, list=10%, signal=45%	DES/TPM1/LIMCH1/CAV3/SCN1B/CACNA2D1/TPM2/BIN1/MYBPC1/TMOD1/ATP1A2/SCN1A/NEB/MYL1/SCN2B/TNNC2/KCNE5/ACTA1/SCN4B/MYH8/TNNI2/MYH2/TNNT3/MYLK2/ATP2A1/MYBPC2/ACTN3
GOBP	muscle_system_process	173	-0.609587	-2.92687	0.000740192	0.0251332	0.0237833	829	tags=51%, list=15%, signal=45%	TBX2/GAA/FXYD1/CACNA1H/RCSD1/VEGFB/SNTA1/PLCE1/ADRA1A/NOL3/KLF15/CAMK2B/DTNA/AKAP6/IGFBP5/SYNM/DES/CHRNB1/TPM1/CHRNE/MYBPH/SSPN/MYOC/TBX3/TRIM72/PPARGC1A/CAV3/SCN1B/CACNA2D1/TPM2/DMPK/P2RX2/KCNMA1/ALDOA/BIN1/SGCA/CHRM3/MYBPC1/SMPX/KCNJ12/TMOD1/ATP1A2/CASQ1/ADRA1B/TRDN/MYLPF/MLIP/SCN1A/UCN/LMOD3/MYOD1/MSTN/CHGA/NEB/NOS1/JSRP1/MYL1/SCN2B/CACNA1S/P2RX6/RYR1/TNNC2/SLC8A3/KCNE5/ACTA1/HRC/TRIM63/SCN4A/…
KEGG	calcium_signaling_pathway	65	-0.553879	-2.28349	0.000395726	0.0174716	0.0155502	831	tags=43%, list=15%, signal=37%	GRIN2D/CACNA1H/PLCE1/ADRA1A/CAMK2B/MYLK3/SLC25A4/PHKB/NTSR1/PLCD4/PHKA1/P2RX2/ADCY2/ADRB3/CHRM3/ADRA1B/NOS1/CACNA1S/P2RX6/RYR1/ATP2B2/TNNC2/SLC8A3/PHKG1/ATP2B3/CAMK2A/MYLK2/ATP2A1
KEGG	cardiac_muscle_contraction	23	-0.630329	-2.053	0.000568182	0.0174716	0.0155502	650	tags=43%, list=12%, signal=39%	ATP1B4/TPM1/CACNB1/CACNA2D1/TPM2/ATP1B2/CACNG1/ATP1A2/CACNA1S/CACNG6
KEGG	glycolysis_gluconeogenesis	21	-0.616367	-1.95906	0.00167832	0.0294905	0.0262474	658	tags=38%, list=12%, signal=34%	FBP2/ACSS1/ALDOA/PCK1/PGM1/PFKM/PGAM2/ENO3

## Sheet: Table S9
	Source	Term name	Term ID	Intersections - Gene names
Cluster1	GO_Biological Process	GO:0045109	intermediate filament organization	Krt16, Krt17, Krt25
	GO_Biological Process	GO:0045682	regulation of epidermis development	Krt10, Krt17, Krt36, Krt84
	GO_Biological Process	GO:0031069	hair follicle morphogenesis	Krt17, Krt25, Krt27
	KEGG	KEGG:04915	Estrogen signaling pathway	Krt10, Krt16, Krt17, Krt25, Krt27, Krt28, Krt31, Krt32, Krt35, Krt36, Krt39, Krt40
Cluster2	GO_Biological Process	GO:0070098	chemokine-mediated signaling pathway	Ccl1, Ccl20, Cxcl1, Cxcl2, Cxcr2, Cxcr6, Xcl1
	GO_Biological Process	GO:0008528	G protein-coupled peptide receptor activity	Cxcr2, Cxcr6, Ednrb, Npbwr1, Npffr2, Ntsr1, Ntsr2, Uts2r
Cluster3	GO_Biological Process	GO:0030239	myofibril assembly	Mybpc2, Neb, Tmod1, Tmod4, Tnnt2, Tnnt3, Tpm1
Cluster4	GO_Biological Process	GO:0005977	glycogen metabolic process	Pgm1, Phka1, Phkb, Phkg1, Pygm
	KEGG	KEGG:04922	glucagon signaling pathway	Calml3, Calml4, Calml5, Phka1, Phkb, Phkg1, Pygm
Cluster5	GO_Biological Process	GO:0030216	keratinocyte differentiation	Abca12, Casp14, Cers3, Tgm1
Cluster6	GO_Biological Process	GO:0043123	positive regulation of I-kappaB kinase/NF-kappaB signaling	Il1a, Il1f10, Il36a, Il36b, Il36rn
	GO_Biological Process	GO:0046330	positive regulation of JNK cascade	Il1a, Il1f10, Il36a, Il36b, Il36rn
Cluster7	GO_Cellular Component	GO:0001518	voltage-gated sodium channel complex	Scn10a, Scn1a, Scn1b, Scn2a, Scn2b, Scn4a, Scn4b
	GO_Biological Process	GO:0070252	actin-mediated cell contraction	Cacna1h, Scn1a, Scn1b, Scn2b, Scn4b

[truncated: 6 more sheets: Table S10, Table S11, Table S12, Table S13, Table S14, Table S15]
